# Supplementary material for: Evolution of Hip Muscles Strength in Femoroacetabular Impingement Patients Treated by Arthroscopy or Surgical Hip Dislocation: A Retrospective Exploratory Study
Source: Biology (Basel). 2022 Dec 6;11(12):1765. doi: 10.3390/biology11121765 (PMC9775450; doi:10.3390/biology11121765)
Supplement: Supplementary file 1 [file biology-11-01765-s001.zip]

Archive with 1 entries (1 files):
- biology-2071811-supplementary.pdf
